# Supplementary material for: Quantitative analysis of tRNA abundance and modifications by nanopore RNA sequencing
Source: Nat Biotechnol. 2023 Apr 6;42(1):72–86. doi: 10.1038/s41587-023-01743-6 (PMC10791586; doi:10.1038/s41587-023-01743-6)
Supplement: Supplementary file 3 — Supplementary Tables 1–27. [file 41587_2023_1743_MOESM3_ESM.xlsx]

## Sheet: Table S1
Table S1. IVT tRNA and commercial tRNAᴾʰᵉ references. Reference of each IVT tRNA and the commercial S. cerevisiae tRNAᴾʰᵉ with the RNA component of the 5' RNA and 3' RNA:DNA adapter in bold.
Name	Cloned gene	Length (nt)	Length with adapters (nt)	Reference
IVT1_Pf_Lys_UUU	Plasmodium falciparum apicoplast tRNA Lys UUU	76	130	CCTAAGAGCAAGAAGAAGCCTGGNGAATTACTAGCTTAATTGGTAGAGTACTCGACTTTTAATCGAATGGTTCTGAGTTCAAATCTCAGGTAGTTCACCAGGCTTCTTCTTGCTCTTAGGAAAAAAAAAA
IVT2_Dm_Ser_GCU	Drosophila melanogaster tRNA Ser GCU	85	139	CCTAAGAGCAAGAAGAAGCCTGGNGACGAGGUGGCCGAGAGGUUAAGGCGUUGGACUGCUAAUCCAAUGUGCUCUGCACGCGUGGGUUCGAAUCCCAUCCUCGUCGCCAGGCTTCTTCTTGCTCTTAGGAAAAAAAAAA
IVT3_Dm_mitAla_UGC	Drosophila melanogaster mitochondrial tRNA Ala UGC	68	122	CCTAAGAGCAAGAAGAAGCCTGGNAGGGTTGTAGTTAAATATAACATTTGATTTGCATTCAAAAAGTATTGAATATTCAATCTACCTTACCAGGCTTCTTCTTGCTCTTAGGAAAAAAAAAA
IVT4_Ec_Ser_GCU	Escherichia coli tRNA Ser GCU	93	147	CCTAAGAGCAAGAAGAAGCCTGGNGGTGAGGTGGCCGAGAGGCTGAAGGCGCTCCCCTGCTAAGGGAGTATGCGGTCAAAAGCTGCATCCGGGGTTCGAATCCCCGCCTCACCGCCAGGCTTCTTCTTGCTCTTAGGAAAAAAAAAA
IVT5_Nc_Thr_AGU	Neurospora crassa tRNA Thr AGU	75	129	CCTAAGAGCAAGAAGAAGCCTGGNGCCCGCATGGCTCAGTGGTAGAGCGCATCACTAGTAATGATGAGGTCGTCAGTTCGATTCTGGCTGTGGGCACCAGGCTTCTTCTTGCTCTTAGGAAAAAAAAAA
IVT6_Sp_Ser_UGA	Streptococcus pneumoniae tRNA Ser UGA	93	147	CCTAAGAGCAAGAAGAAGCCTGGNGGAGGATTACCCAAGTCCGGCTGAAGGGAACGGTCTTGAAAACCGTCAGGCGTGTAAAAGCGTGCGTGGGTTCGAATCCCACATCCTCCTCCAGGCTTCTTCTTGCTCTTAGGAAAAAAAAAA
IVT7_Hs_Gly_ACC	Homo sapiens tRNA Gly ACC	74	128	CCTAAGAGCAAGAAGAAGCCTGGNGCATTGGTGGTTCAGTGGTAGAATTCTCGCCTACCACGCGGGAGGCCCGGGTTCGATTCCCGGCCAATGCACCAGGCTTCTTCTTGCTCTTAGGAAAAAAAAAA
IVT8_Hs_mitSer_GCU	Homo sapiens mitochondrial tRNA Ser GCU	62	116	CCTAAGAGCAAGAAGAAGCCTGGNGAGAAAGCTCACAAGAACTGCTAACTCATGCCCCCATGTCTAACAACATGGCTTTCTCACCAGGCTTCTTCTTGCTCTTAGGAAAAAAAAAA
IVT9_Hs_Gly_CCC	Homo sapiens tRNA Gly CCC	74	128	CCTAAGAGCAAGAAGAAGCCTGGNGCGCCGCTGGTGTAGTGGTATCATGCAAGATTCCCATTCTTGCGACCCGGGTTCGATTCCCGGGCGGCGCACCAGGCTTCTTCTTGCTCTTAGGAAAAAAAAAA
Sc_Phe	NA	76	130	CCTAAGAGCAAGAAGAAGCCTGGNGCGGATTTAGCTCAGTTGGGAGAGCGCCAGACTGAAGATCTGGAGGTCCTGTGTTCGATCCACAGAATTCGCACCAGGCTTCTTCTTGCTCTTAGGAAAAAAAAAA

## Sheet: Table S2
Table S2. Sequencing, mimimap mapping and self-ligation statistics of Strategy A, Strategy B and Nano-tRNAseq.
						Uniquely mapped reads (#)		Uniquely mapped reads (% relative to base-called)
Run ID	Templates	Strategy	Basecalled reads (#)	MinKNOW sequencing mode	Sequencing time (h)	minimap2 -ax map-ont -k15	minimap2 -ax map-ont -k5	minimap2 -ax map-ont -k15	minimap2 -ax map-ont -k5	Reads from self-ligated 3' RNA adapters (#)
1_strategyA_IVT	9x IVT tRNAs	A	56002	Default	48	4213	6508	7.52295	11.62	NA
2_strategyB_IVT	4x IVT tRNAs	B	63502	Default	45	4126	7596	6.49743	11.96	NA
3_NanotRNAseq_IVT+tRNAphe	9x IVT tRNAs & S. cerevisiae tRNAᴾʰᵉ	Nano-tRNAseq (3' RNA adapter)	208000	Default	72	7800	19420	3.75	9.34	179
4_NanotRNAseq_IVT+tRNAphe	2x IVT tRNAs + S. cerevisiae tRNAᴾʰᵉ	Nano-tRNAseq (3' RNA adapter)	51352	Default	20	1315	6637	2.56076	12.9245	2
5_NanotRNAseq_WTyeast_rep1_noRT_rep1	S. cerevisiae WT total tRNA without RT	Nano-tRNAseq (3' RNA adapter)	162854	Default	42	304	1250	0.18667	0.767559	54
6_NanotRNAseq_WTyeast_rep1_RT_rep1	S. cerevisiae WT total tRNA with RT	Nano-tRNAseq (3' RNA adapter)	153263	Default	42	217	908	0.141587	0.592446	118
7_NanotRNAseq_WTyeast_rep1	S. cerevisiae WT total tRNA	Nano-tRNAseq	380959	Default	72	41198	58698	10.8143	15.408	1
8_NanotRNAseq_pus4KOyeast_rep1	S. cerevisiae Pus4 KO total tRNA	Nano-tRNAseq	376606	Default	72	33140	48347	8.79965	12.8376	7
9_NanotRNAseq_Heatstressyeast_rep1	S. cerevisiae heat stress total tRNA	Nano-tRNAseq	588336	Default	72	66798	91252	11.3537	15.5102	8
10_NanotRNAseq_Oxidativestressyeast_rep1	S. cerevisiae oxidative stress total tRNA	Nano-tRNAseq	343750	Default	72	20712	31339	6.02531	9.1168	1
11_NanotRNAseq_WTyeast_rep2	S. cerevisiae WT total tRNA	Nano-tRNAseq	495919	Default	72	35304	54448	7.1189	10.9792	16
12_NanotRNAseq_pus4KOyeast_rep2	S. cerevisiae Pus4 KO total tRNA	Nano-tRNAseq	586456	Default	72	35183	56433	5.99926	9.62272	6
13_NanotRNAseq_Heatstressyeast_rep2	S. cerevisiae heat stress total tRNA	Nano-tRNAseq	614586	Default	72	56902	79039	9.25859	12.8605	9
14_NanotRNAseq_Oxidativestressyeast_rep2	S. cerevisiae oxidative stress total tRNA	Nano-tRNAseq	497752	Default	72	24070	38530	4.83574	7.7408	9
15_NanotRNAseq_pus1KOyeast_rep1	S. cerevisiae Pus1 KO total tRNA	Nano-tRNAseq	174506	Default	39	6769	11087	3.87895	6.35336	6
16_NanotRNAseq_pus7KOyeast_rep1	S. cerevisiae Pus7 KO total tRNA	Nano-tRNAseq	183333	Default	39	13264	18017	7.23492	9.82747	9
*rep indicates biological replicates

## Sheet: Table S3
Table S3. Mapping statistics of Nano-tRNAseq using different mapping parameters for minimap2
Run ID	Basecalled reads (#)	Mapping parameters	Mapped reads (#)	Mapped reads (%)	Uniquely mapped (#)	Uniquely mapped (%)	Antisense (#)	Antisense (%)
4_NanotRNAseq_IVT+tRNAphe	51352	-ax map-ont -k15	1317	2.56	1315	2.56	0	0
		-ax map-ont -k10	2472	4.81	2467	4.8	1	0.04
		-ax map-ont -k5	6659	12.97	6637	12.92	0	0
		-ax map-ont -k5 -w5	10923	21.27	10897	21.22	2	0.02
		-ax map-ont -k5 -w5 -m20	10980	21.38	10953	21.33	2	0.02
		-ax map-ont -k5 -w5 -m10	10980	21.38	10953	21.33	2	0.02
		-ax map-ont -k5 -w5 -m5	10981	21.38	10954	21.33	2	0.02
		-ax map-ont -k5 -w5 -m5 -A1 -B1	80	0.16	80	0.16	0	0
		-ax map-ont -k5 -w5 -m5 -A1 -B1 -O1 -E1	2771	5.4	2769	5.39	0	0

## Sheet: Table S4
Table S4. Mapping statistics of Nano-tRNAseq using different mapping algorithms and parameters.
Run ID	Basecalled reads (#)	Mapping parameters	Mapped reads (#)	Mapped reads (%)	Mapped reads to tRNA (#)	Mapped reads to tRNA (%)	Uniquely mapped reads to tRNA (#)	Uniquely mapped reads to tRNA (%)	Antisense tRNA (#)	Antisense tRNA (%)
4_NanotRNAseq_IVT+tRNAphe	51352	minimap2 -ax map-ont -k15	1317	2.56	1317	2.56	1315	2.56	0	0
		bwa mem	6455	12.56	6455	12.5701	6425	12.5117	2	0.0311284
		bwa mem -W13 -k6 -xont2d	24087	46.87	24086	46.87	23846	46.4	6	0.03
		bwa mem -W13 -k6 -xont2d -T20	30131	58.63	30126	58.62	28101	54.68	53	0.19
		bwa mem -W13 -k6 -xont2d -T10	39686	77.22	39647	77.15	30926	60.18	1886	6.1
		bwa mem -W9 -k5 -xont2d -T10	43590	84.82	43559	84.76	31337	60.98	2677	8.54
		bwa sw	3284	6.39508	3284	6.39508	3219	6.2685	2	0.0621311
		bwa sw -z10 -a2 -b1 -q2 -r1	31182	60.7221	30446	59.2888	27045	52.6659	2457	9.08486
3_NanotRNAseq_IVT+tRNAphe	208022	minimap2 -ax map-ont -k15	7976	3.83	7976	3.83	7795	3.75	2	0.03
		bwa mem	25835	12.42	25835	12.42	25518	12.26	33	0.13
		bwa mem -W13 -k6 -xont2d	64085	30.8	64081	30.8	56038	26.93	82	0.15
		bwa mem -W13 -k6 -xont2d -T20	80026	38.46	80004	38.45	61161	29.4	220	0.36
		bwa mem -W13 -k6 -xont2d -T10	126331	60.72	126267	60.69	71743	34.48	9941	13.86
		bwa mem -W9 -k5 -xont2d -T10	153563	73.81	153477	73.76	74734	35.92	14189	18.99
		bwa sw	15629	7.51315	15627	7.51	15162	7.29	18	0.12
		bwa sw -z10 -a2 -b1 -q2 -r1	71599	34.419	68155	32.7634	51423	24.72	9172	17.8364

## Sheet: Table S5
Table S5. Alignment identity of IVT and native S. cerevisiae tRNAᴾʰᵉ with different mapping algorithms and parameters.
				Mapping (%)			Alignment identity (%) including RNA adapters			Alignment identity (%) of tRNA body
Run ID	Aligner parameters	Aligned reads (#)	Aligned reads (%)	IVT3_Dm_mitAla_UGC	IVT6_Sp_Ser_UGA	Sc_Phe	IVT3_Dm_mitAla_UGC	IVT6_Sp_Ser_UGA	Sc_Phe	IVT3_Dm_mitAla_UGC	IVT6_Sp_Ser_UGA	Sc_Phe
4_NanotRNAseq_IVT+tRNAphe	minimap2 -ax map-ont -k15	1315	2.56076	17.3	82.7	0	93	88.7	0	95.2	89.2	0
	bwa mem	6427	12.5156	13.6	84.9	1.5	94.3	92.9	96.1	94.8	93.2	99.4
	bwa mem-W13-k6-xont2d	23851	46.4461	10.1	54.7	35.1	83.7	81.5	75.3	84.4	81.4	71.6
	bwa mem-W13-k6-xont2d-T20	28138	54.7944	10.2	48.4	41.3	82.4	81.2	74.5	82.9	81	71.1
	bwa mem-W13-k6-xont2d-T10	32743	63.7619	16.6	43.9	39.5	79.7	81.2	74.5	80.1	81.2	71.5
	bwa mem-W9-k5-xont2d-T10	33951	66.1143	18.7	42.8	38.5	79.1	81.3	74.5	79.6	81.2	71.5
	bwa sw	3221	6.27239	15.9	82.3	1.7	96.1	95	97.7	96.5	95.1	98.7
	bwa sw-z10-a2-b1-q2-r1	28387	55.2792	9.6	45.9	44.5	73.3	78	70.4	69.4	73.9	66.2

## Sheet: Table S6
Table S6. Mappings statistics of different adapter regions and lengths.
			Uniquely mapped reads (#)			Fraction of reads aligned (compared to full length oligos)
Run ID	5' adapter length (nt)	3' adapter length (nt)	IVT3_Dm_mitAla_UGC (68 nt)	IVT6_Sp_Ser_UGA (93 nt)	Sc_Phe (76 nt)	IVT3_Dm_mitAla_UGC (68 nt)	IVT6_Sp_Ser_UGA (93 nt)	Sc_Phe (76 nt)
4_NanotRNAseq_IVT+tRNAphe	24	30	17818	20010	16455	1	1	1
	0	0	15908	18852	7353	0.892805	0.942129	0.446855
	24	25	17634	19800	16890	0.989673	0.989505	1.02644
	24	20	17222	19488	14854	0.966551	0.973913	0.902704
	24	15	17101	19378	14587	0.95976	0.968416	0.886478
	24	10	16861	19186	13699	0.94629	0.958821	0.832513
	24	5	16526	19043	12679	0.927489	0.951674	0.770526
	24	0	16025	18927	10010	0.899371	0.945877	0.608326
	20	30	17814	20011	16462	0.999776	1.00005	1.00043
	15	30	17815	20026	16483	0.999832	1.0008	1.0017
	10	30	17751	20026	16228	0.99624	1.0008	0.986205
	5	30	17671	20016	15847	0.99175	1.0003	0.963051
	0	30	17623	20014	15676	0.989056	1.0002	0.952659

## Sheet: Table S7
Table S7. Mapping and basecalling statistics of MinKNOW with standard and custom read capture configurations.
Run ID	Strategy	Templates	MinKNOW configuration	Adaptor maximum duration (s)	Strand minimum duration (s)	Run time (h)	Pores saved (#)	Basecalled reads (#)	Fold change (basecalled)	Uniquely mapped reads (#)	Uniquely mapped reads (%)	Fold change (mapped)
1_strategyA_IVT	A	9x IVT tRNAs	default	5	2	48	NA	56002	1	36295	64.8102	1
2_strategyB_IVT	B	4x IVT tRNAs	default	5	2	45	NA	63502	1	45123	71.0576	1
3_NanotRNAseq_IVT+tRNAphe	Nano-tRNAseq (3' RNA adapter)	9x IVT tRNAs & S. cerevisiae tRNAᴾʰᵉ	default	5	2	72	512	208000	1	63466	30.5125	1
			custom	2	1	72	512	2537893	12.2014	281678	11.0989	4.43825
			custom2	1	1	72	512	3292905	15.8313	296890	9.01605	4.67794
4_NanotRNAseq_IVT+tRNAphe	Nano-tRNAseq (3' RNA adapter)	2x IVT tRNAs + S. cerevisiae tRNAᴾʰᵉ	default	5	2	12	50	31458	1	17605	55.9635	1
			custom	2	1	12	50	211786	6.73234	54389	25.6811	3.08941
			custom2	1	1	12	50	257932	8.19925	46245	17.9291	2.62681
5_NanotRNAseq_WTyeast_rep1_noRT	Nano-tRNAseq (3' RNA adapter)	S. cerevisiae WT total tRNA without RT	default	5	2	42	512	162854	1	31819	19.5384	1
			custom	2	1	42	512	1568000	9.62826	59408	3.78878	1.86706
6_NanotRNAseq_WTyeast_rep1_RT	Nano-tRNAseq (3' RNA adapter)	S. cerevisiae WT total tRNA with RT	default	5	2	42	512	153263	1	25810	16.8403	1
			custom	2	1	42	512	2316266	15.113	90866	3.92295	3.52057
7_NanotRNAseq_WTyeast_rep1	Nano-tRNAseq	S. cerevisiae WT total tRNA	default	5	2	72	512	380959	1	248683	65.2782	1
			custom	2	1	72	512	1162293	3.05097	542771	46.6983	2.18258
8_NanotRNAseq_pus4KOyeast_rep1	Nano-tRNAseq	S. cerevisiae Pus4 KO total tRNA	default	5	2	72	512	376606	1	248061	65.8675	1
			custom	2	1	72	512	784714	2.08365	378299	48.2085	1.52502
9_NanotRNAseq_Heatstressyeast_rep1	Nano-tRNAseq	S. cerevisiae heat stress total tRNA	default	5	2	72	512	588336	1	384900	65.4218	1
			custom	2	1	72	512	1716065	2.91681	788830	45.9674	2.04944
10_NanotRNAseq_Oxidativestressyeast_rep1	Nano-tRNAseq	S. cerevisiae oxidative stress total tRNA	default	5	2	72	512	343750	1	222638	64.7674	1
			custom	2	1	72	512	652249	1.89745	304056	46.6166	1.3657
11_NanotRNAseq_WTyeast_rep2	Nano-tRNAseq	S. cerevisiae WT total tRNA	default	5	2	72	512	495919	1	322138	64.9578	1
			custom	2	1	72	512	1702240	3.4325	786434	46.1999	2.4413
12_NanotRNAseq_pus4KOyeast_rep2	Nano-tRNAseq	S. cerevisiae Pus4 KO total tRNA	default	5	2	72	512	586456	1	383645	65.4175	1
			custom	2	1	72	512	1001993	1.70856	428994	42.8141	1.11821
13_NanotRNAseq_Heatstressyeast_rep2	Nano-tRNAseq	S. cerevisiae heat stress total tRNA	default	5	2	72	512	614586	1	388139	63.1545	1
			custom	2	1	72	512	1477002	2.40325	639413	43.2913	1.64738
14_NanotRNAseq_Oxidativestressyeast_rep2	Nano-tRNAseq	S. cerevisiae oxidative stress total tRNA	default	5	2	72	512	497752	1	317876	63.8623	1
			custom	2	1	72	512	1591904	3.19819	709920	44.5957	2.23332
15_NanotRNAseq_pus1KOyeast_rep1	Nano-tRNAseq	S. cerevisiae Pus1 KO total tRNA	default	5	2	39	512	174506	1	134095	76.8426	1
			custom	2	1	39	512	360000	2.06297	160099	44.4719	1.19392
16_NanotRNAseq_pus7KOyeast_rep1	Nano-tRNAseq	S. cerevisiae Pus7 KO total tRNA	default	5	2	39	512	183333	1	134740	73.4947	1
			custom	2	1	39	512	396000	2.16	140230	35.4116	1.04075

## Sheet: Table S8
Table S8. Fold change of IVT tRNAs of various lengths when using default vs custom MinKNOW read capture configurations.
Run ID		IVT8_Hs_mitSer_GCU	IVT3_Dm_mitAla_UGC	IVT7_Hs_Gly_ACC	IVT5_Nc_Thr_AGU	IVT1_Pf_Lys_UUU	Sc_Phe	IVT9_Hs_Gly_CCC	IVT2_Dm_Ser_GCU	IVT4_Ec_Ser_GCU	IVT6_Sp_Ser_UGA
3_NanotRNAseq_IVT+tRNAphe	tRNA length	62	68	74	75	76	76	74	85	93	93
	Fold change custom/default	8.70509	7.18403	2.42928	5.47894	4.29752	4.83	3.15883	3.25217	3.75149	2.66178

## Sheet: Table S9
Table S9. Proportions of IVT tRNAs and S. cerevisiae tRNAᴾʰᵉ when using default vs custom MinKNOW read capture configurations.
		Sc_Phe (76 nt)		IVT3_Dm_mitAla_UGC (68 nt)		IVT6_Sp_Ser_UGA (93 nt)
Run ID	Configuration	Mapped reads (#)	Mapped reads (%)	Mapped reads (#)	Mapped reads (%)	Mapped reads (#)	Mapped reads (%)
4_NanotRNAseq_IVT+tRNAphe	Default	7127	40.48	2058	11.69	8420	47.83
	Custom	16465	30.29	17902	32.83	20022	36.88
	Expected	-	33	-	33	-	33

## Sheet: Table S10
Table S10. Expected vs observed proportion of IVT tRNAs when using the custom MinKNOW read capture configuration.
Run ID		IVT1_Pf_Lys_UUU	IVT2_Dm_Ser_GCU	IVT3_Dm_mitAla_UGC	IVT4_Ec_Ser_GCU	IVT5_Nc_Thr_AGU	Sc_Phe	IVT6_Sp_Ser_UGA	IVT7_Hs_Gly_ACC	IVT8_Hs_mitSer_GCU	IVT9_Hs_Gly_CCC
3_NanotRNAseq_IVT+tRNAphe	Observed (log exp per 1000)	0.255273	0.113943	1.27416	0.826075	1.43616	1.152	1.60206	2.24969	2.70749	2.32736
	Expected (log exp per 1000)	0	0.30103	0.591065	0.892095	1.19312	1.496	1.79657	2.09726	2.39794	2.69897

[truncated: 17 more sheets: Table S11, Table S12, Table S13, Table S14, Table S15, Table S16, Table S17, Table S18, Table S19, Table S20, Table S21, Table S22, Table S23, Table S24, Table S25, Table S26, Table S27]
